# Supplementary material for: Scalable Agile Framework for Execution in AI for Medical AI Ethics Policy Design in Small- and Medium-Sized Enterprises
Source: J Med Internet Res. 2026 Feb 25;28:e80028. doi: 10.2196/80028 (PMC12935426; doi:10.2196/80028)
Supplement: Checklist 1 [file jmir-v28-e80028-s001.xlsx]

## Sheet: Appendix A. 
Appendix A.
SAFE-AI Phase Summary and Implementation Checklist
Phase	Required	Recommended
1. Selection and Prioritization	1. Prioritize projects	1. Document ethical or societal concerns.
	2. Define objectives
	3. Align with business
2. Compliance and Regulatory	1. Conduct formal regulatory and compliance review (GDPR, HIPAA, CCPA, etc.)	1. Maintain audit trail and reusable compliance templates.
	2. Perform de-identification if data are regulated
	3. Ensure informed consent
3. Assessment	1. Define acceptance criteria.	1. Periodically revisit metrics each iteration and document rationale.
	2. Define responsibility metrics (fairness & transparency)
	3. Define risk threshold and analysis.
	4. Conduct stakeholder review and Go/No-Go
4. Engineering, Patching, and Deployment	1. Integrate validated inference engine (IE) into product (PE) via AII	1. Conduct sandbox or limited-release testing before full deployment.
	2. Confirm input/output contracts
	3. Ensure monitoring tools and hooks exist
5. Ongoing Monitoring and Evaluation	1. Implement automated drift/fairness/calibration monitoring and alerting	1. Collect user feedback
	2. Set scheduled reviews	2. Publish summary results or lessons learned.
	3. Document corrective actions.
